# Supplementary material for: Better Agreement of Human Transcriptomic and Proteomic Cancer Expression Data at the Molecular Pathway Activation Level
Source: Int J Mol Sci. 2022 Feb 26;23(5):2611. doi: 10.3390/ijms23052611 (PMC8910457; doi:10.3390/ijms23052611)
Supplement: Supplementary file 1 [file ijms-23-02611-s001.zip]

Archive with 2 entries (2 files):
- ijms-1577422-supplementary.pdf
- Supplementary_Table_S1.xlsx
